# Supplementary material for: Community perception differences regarding ecosystem goods and services in reservoir landscapes with and without inter-basin water transfer: Implications for the Sustainable Development Goals
Source: PLoS One. 2025 May 20;20(5):e0323670. doi: 10.1371/journal.pone.0323670 (PMC12091769; doi:10.1371/journal.pone.0323670)
Supplement: S1 Table — (XLSX) [file pone.0323670.s001.xlsx]

## Sheet: Table A.Linked EGS and SDG
Table A. Sections and classes of ecosystem goods and services (EGSs) based on CICES [1] linked to Sustainable Development Goals (SDGs) and SDGs targets. Adapted from [2].
EGSs Section	EGSs Class	SDGs	SDGs targets
Provisioning (Biotic)	Cultivated terrestrial plants grown for nutritional purposes	1; 2; 3; 8; 11; 12; 13; 15	1.1; 1.2; 1.5; 2.1; 2.3; 2.4; 3.3; 3.4; 3.9; 8.9; 11.a; 12.2; 12.3; 12.4; 12.5; 13.1; 15.1; 15.2; 15.3; 15.4; 15.5
	Terrestrial animals reared for nutritional purposes	1; 2; 3; 8; 12; 13; 15	1.1; 1.2; 1.5; 2.1; 2.3; 3.3; 3.4; 3.9; 8.9; 12.2; 12.3; 12.4; 12.5; 13.1; 15.1; 15.2; 15.3; 15.4; 15.5
	Animals reared by in-situ aquaculture for nutritional purposes	1; 2; 3; 8; 12; 13; 15	1.1; 1.2; 1.5; 2.1; 2.3; 3.3; 3.4; 3.9; 8.9; 12.2; 12.3; 12.4; 12.5; 13.1; 15.1; 15.2; 15.3; 15.4; 15.5
	Wild terrestrial plants used for nutrition	1; 2; 3; 8; 12; 13; 15	1.1; 1.2; 1.5; 2.1; 2.3; 3.3; 3.4; 3.9; 8.9; 12.2; 12.3; 12.4; 12.5; 13.1; 15.1; 15.2; 15.3; 15.4; 15.5
	Fibers and other materials from wild plants for direct use or processing (excluding genetic materials)	1; 2; 9; 11; 13; 15	1.1; 1.2; 1.5; 2.3; 9.1; 11.a; 13.1; 15.1; 15.2; 15.3; 15.4; 15.8
	Wild terrestrial plants used as a source of energy	1; 2; 7; 11; 13; 15	1.1; 1.2; 1.5; 2.1; 2.3; 7.1; 7.2; 11.a; 13.1; 15.1; 15.2; 15.3; 15.4; 15.8
	Wild terrestrial plants used for medicinal purposes	1; 2; 3; 8; 12; 13; 15	1.1; 1.2; 1.5; 2.1; 2.3; 3.3; 3.4; 3.9; 8.9; 12.2; 12.3; 12.4; 12.5; 13.1; 15.1; 15.2; 15.3; 15.4; 15.5
	Wild terrestrial animals used for nutritional purposes	1; 2; 3; 8; 12; 13; 15	1.1; 1.2; 1.5; 2.1; 2.3; 3.3; 3.4; 3.9; 8.9; 12.2; 12.3; 12.4; 12.5; 13.1; 15.1; 15.2; 15.3; 15.4; 15.5
	Wild aquatic animals used for nutritional purposes	1; 2; 3; 8; 12; 13; 15	1.1; 1.2; 1.5; 2.1; 2.3; 3.3; 3.4; 3.9; 8.9; 12.2; 12.3; 12.4; 12.5; 13.1; 15.1; 15.2; 15.3; 15.4; 15.5
Provisioning (Abiotic)	Surface water for drinking	1; 2; 3; 6; 8; 9; 11; 12; 13; 15	1.1; 1.2; 1.5; 2.1; 2.2; 2.3; 2.4; 3.3; 3.4; 3.9; 6.1; 6.3; 6.4; 6.6; 8.9; 9.1; 9.4; 11.5; 11.6; 12.2; 12.3; 12.4; 12.5; 13.1; 15.1; 15.2; 15.3; 15.4; 15.5
	Surface water used as a material (non-drinking purposes) for hygiene	1; 3; 6; 9; 11; 13; 15	1.1; 1.2; 1.5; 3.3; 3.9; 6.1; 6.4; 6.6; 9.1; 11.5; 11.6; 13.1; 15.1; 15.2; 15.3; 15.4; 15.5
	Surface water used as a material (non-drinking purposes) for irrigation	1; 2; 3; 6; 8; 9; 11; 12; 13; 15	1.1; 1.2; 1.5; 2.1; 2.2; 2.3; 2.4; 3.3; 3.4; 3.9; 6.1; 6.3; 6.4; 6.6; 8.9; 9.1; 9.4; 11.5; 11.6; 12.2; 12.4; 12.5; 13.1; 15.1; 15.2; 15.3; 15.4; 15.5
	Groundwater (and subsurface) water for drinking	1; 2; 3; 6; 8; 9; 11; 12; 13; 15	1.1; 1.2; 1.5; 2.1; 2.2; 2.3; 2.4; 3.3; 3.4; 3.9; 6.1; 6.3; 6.4; 6.6; 8.9; 9.1; 9.4; 11.5; 11.6; 12.2; 12.3; 12.4; 12.5; 13.1; 15.1; 15.2; 15.3; 15.4; 15.5
	Groundwater (and subsurface) used as a material (non-drinking purposes) for hygiene	1; 3; 6; 9; 11; 13; 15	1.1; 1.2; 1.5; 3.3; 3.9; 6.1; 6.4; 6.6; 9.1; 9.4; 11.5; 11.6; 13.1; 15.1; 15.2; 15.3; 15.4; 15.5
Provisioning (Abiotic)	Groundwater (and subsurface) used as a material (non-drinking purposes) for irrigation	1; 2; 3; 6; 8; 9; 11; 12; 13; 15	1.1; 1.2; 1.5; 2.1; 2.2; 2.3; 2.4; 3.3; 3.4; 3.9; 6.1; 6.3; 6.4; 6.6; 8.9; 9.1; 11.5; 11.6; 12.2; 12.4; 12.5; 13.1; 15.1; 15.2; 15.3; 15.4; 15.5
Regulation and Maintenance (Biotic)	Control of erosion rates	2; 6; 11; 13; 15	2.1; 2.2; 2.3; 2.4; 6.1; 6.3; 6.4; 6.6; 11.6; 13.1; 15.1; 15.2; 15.3; 15.4; 15.5
	Hydrological cycle and water flow regulation, including flood control and coastal protection	2; 3; 6; 11; 13; 15	2.1; 2.2; 2.3; 2.4; 3.3; 3.4; 3.9; 6.1; 6.3; 6.4; 6.6; 11.6; 13.1; 15.1; 15.2; 15.3; 15.4
	Wind protection	2; 3; 6; 9; 11; 13; 15	2.1; 2.2; 2.3; 2.4; 3.3; 3.4; 3.9; 6.1; 6.4; 6.6; 9.1; 9.4; 11.a; 11.6; 13.1; 15.1; 15.2; 15.3; 15.5
	Maintaining nursery populations and habitats, including gene pool protection	1; 2; 3; 6; 8; 9; 11; 13; 15	1.1; 1.2; 1.5; 2.3; 2.4; 2.5; 3.3; 3.4; 3.9; 6.1; 6.3; 6.4; 6.6; 8.4; 9.1; 9.4; 11.5; 11.6; 11.7; 11.a; 13.1; 15.1; 15.2; 15.3; 15.4; 15.5; 15.8
	Weathering processes and their effect on soil quality	2; 3; 8; 12; 13; 15	2.1; 2.3; 2.4; 3.9; 8.9; 12.2; 12.5; 13.1; 15.1; 15.2; 15.3; 15.4; 15.5; 15.8
	Regulation of temperature and humidity, including ventilation and transpiration	2; 3; 9; 11; 13; 15	2.3; 2.4; 3.3; 3.4; 3.9; 9.1; 9.4; 11.6; 11.a; 13.1; 15.1; 15.2; 15.3; 15.4; 15.5
Regulation and Maintenance (Abiotic)	Dilution by freshwater ecosystems	3; 6; 11; 13; 15	3.3; 3.4; 3.9; 6.1; 6.3; 6.4; 6.6; 11.6; 11.A; 13.1; 15.1; 15.3; 15.4; 15.5
Cultural (Biotic)	Characteristics of living systems that enable activities promoting health, recuperation, or enjoyment through active or immersive interactions	1; 3; 8; 12; 13; 15	1.1; 1.2; 1.5; 3.4; 8.9; 12.2; 13.1; 15.1; 15.2; 15.4; 15.5
	Characteristics of living systems that enable activities promoting health, recuperation, or enjoyment through passive or observational interactions	2; 8; 11; 12; 13; 15	2.4; 8.2; 11.a; 11.7; 12.2; 13.1; 15.1; 15.2; 15.3; 15.4; 15.5
	Characteristics of living systems that resonate with cultural or heritage values	2; 8; 11; 12; 13; 15	2.4; 8.2; 11.a; 11.7; 12.2; 13.1; 15.1; 15.2; 15.3; 15.4; 15.5
	Characteristics of living systems that enable aesthetic experiences	2; 8; 11; 12; 13; 15	2.4; 8.2; 11.a; 11.7; 12.2; 13.1; 15.1; 15.2; 15.3; 15.4; 15.5
	Characteristics of living systems that enable activities that promote financial security	1; 2; 3; 6; 8; 12; 13; 15	1.1; 1.2; 1.5; 2.1; 2.3; 3.3; 3.4; 3.9; 6.1; 6.3; 6.4; 6.6; 8.9; 12.2; 12.3; 12.4; 12.5; 13.1; 15.1; 15.2; 15.3; 15.4; 15.5
	Elements of living systems that have sacred or religious meanings	2; 8; 11; 12; 13; 15	2.4; 8.2; 11.7; 11.a; 12.2; 13.1; 15.1; 15.2; 15.3; 15.4; 15.5
Cultural (Abiotic)	Natural abiotic characteristics of nature that enable active or passive physical and experiential interactions	1; 8; 12; 13; 15	1.1; 1.2; 1.5; 8.9; 12.2; 13.1; 15.1; 15.2; 15.4; 15.5
Reference
[1] Haines-Young R, Potschin M. Common international classification of ecosystem services (CICES) V5.1, guidance on the application of the revised structure. 2018. Available from: https://www.cices.eu
[2] Wood SLR, Jones SK, Johnson JA, Brauman KA, Chaplin-Kramer R, Fremier A, et al. Distilling the role of ecosystem services in the Sustainable Development Goals. Ecosyst Serv. 2018;29: 70–82. doi:10.1016/j.ecoser.2017.10.010

## Sheet: Table B. Socio
Table B. Socioeconomic profiles of the communities interviewed residing near reservoirs with and without inter-basin water transfer (IBWT).
Gender	Receives IBWT	Does not receive IBWT
Male	23.41% (N= 48)	22.44 % (N= 46)
Female	32.2% (N= 66)	21.95% (N= 45)
Education level	Receives IBWT	Does not receive IBWT
Illiterate	9.27% (N= 19)	6.34% (N= 13)
Incomplete elementary school education	27.32% (N= 56)	20.49% (N= 42)
Complete elementary school education	3.41% (N= 7)	2.93% (N= 6)
Incomplete high school education	7.32% (N= 15)	3.41% (N= 7)
Complete high school education	5.85% (N= 12)	7.8% (N= 16)
Incomplete higher education	0.98% (N= 2)	0.49% (N= 1)
Complete higher education	0.98% (N= 2)	1.95% (N= 4)
Postgraduate degree	0.49% (N= 1)	0.98% (N= 2)
Age range	Receives IBWT	Does not receive IBWT
18 to 30 years	9.17% (N= 115)	7.10% (N= 89)
31 to 45 years	16.20% (N= 203)	13.72% (N= 172)
46 to 60 years	17.55% (N= 220)	12.05% (N= 151)
61 to 70 years	10.69% (N= 134)	5.42% (N= 68)
71 to 85 years	3.99% (N= 50)	4.07% (N= 51)
Monthly family income*	Receives IBWT	Does not receive IBWT
< de 1 minimum wage	19.51% (N= 40)	15.12% (N= 31)
1 to 2 minimum wages	31.22% (N= 64)	26.83% (N= 55)
3 to 4 minimum wages	1.95% (N= 4)	0.49% (N= 1)
5 to 6 minimum wages	NA**	0.98% (N= 2)
Variable	1.46% (N= 3)	0.49% (N= 1)
Unspecified	1.46% (N= 3)	0.49% (N= 1)
Occupation	Receives IBWT	Does not receive IBWT
Farmer	28.78% (N= 59)	20.49% (N= 42)
Retired	11.71% (N= 24)	4.88% (N= 10)
Fisherman	4.88% (N= 10)	9.27% (N= 19)
Homemaker	4.39% (N= 9)	0.98% (N= 2)
Teacher	1.46% (N= 3)	1.46% (N= 3)
Unemployed	0.98% (N= 2)	1.46% (N= 3)
Student	0.98% (N= 2)	NA
Community health agent	0.49% (N= 1)	NA
Salesperson	0.49% (N= 1)	0.98% (N= 2)
Seamstress	0.49% (N= 1)	NA
General services	0.49% (N= 1)	1.46% (N= 3)
Public servant	0.49% (N= 1)	0.49% (N= 1)
Driver	NA	0.98% (N= 2)
Self-employed	NA	0.49% (N= 1)
Market trader	NA	0.49% (N= 1)
Manicure	NA	0.49% (N= 1)
Electronics technician	NA	0.49% (N= 1)
* The monthly minimum wage in Brazil in 2021 was R$1,110.00. When converted to the average dollar exchange rate (U$5.3950, source: Banco Central do Brasil, 2021), it corresponds to a monthly minimum wage of U$205.75.
** NA = No value available.

## Sheet: Table C. PERMANOVA-Socio; EGS
Table C. Results of the PERMANOVA statistical test of the relationship between sociodemographic variables, the IBWT variable (reservoir receiving and not receiving IBWT), and the number of EGSs.
Interactions	Df**	R2**	F***	p-value
Gender and number of EGSs	1	0.001	0.17	0.68
IBWT variable and number of EGSs	1	0.006	1.13	0.29
Gender, IBWT variable, and number of EGSs	1	0.006	1.20	0.28
Residual	201	0.99
Total	204	1
Age and number of EGSs	4	0.01	0.68	0.60
IBWT variable and number of EGSs	1	0.004	0.84	0.36
Age class, IBWT variable, and number of EGSs	4	0.02	1.02	0.40
Residual	195	0.96
Total	204	1
Education level and number of EGSs	4	0.01	0.75	0.56
IBWT variable and number of EGSs	1	0.01	1.16	0.28
Education level, IBWT variable, and number of EGSs	4	0.02	0.96	0.43
Residual	195	0.96
Total	204	1
Occupation and number of EGSs	16	0.05	0.56	0.87
IBWT variable and number of EGSs	1	0.01	0.16	0.28
Occupation, IBWT variable, and number of EGSs	8	0.01	0.18	0.99
Residual	179	0.94
Total	204	1
Income class and number of EGSs	5	0.02	0.64	0.66
IBWT variable and number of EGSs	1	0.01	1.02	0.32
Income class, IBWT variable, and number of EGSs	4	0.01	0.53	0.67
Residual	194	0.97
Total	204	1
* Df = degrees of freedom.
** R2 = coefficient of determination.
*** F = F value from permutation.

## Sheet: Table D. PERMANOVA-Soci;section
Table D. Results of the PERMANOVA statistical test on the relationship between sociodemographic variables, the IBWT variable (reservoir receiving and not receiving IBWT), and the number of EGSs per section.
Interactions	Df*	R2**	F***	p-value
EGSs section and number of EGSs	2	0.440	135.68	0.0001
IBWT variable and number of EGSs	1	0.005	2.97	0.09
Gender and number of EGSs	1	0.002	1.25	0.26
EGSs section, IBWT variable and number of EGSs	2	0.003	1.07	0.34
EGSs section, gender, and number of EGSs	2	0.005	1.43	0.24
IBWT variable, gender, and number of EGSs	1	0.001	0.84	0.37
EGSs section, IBWT variable, gender, and number of EGSs	2	0.009	2.81	0.06
Residual	329	0.534
Total	340	1
EGS section and number of EGSs	2	0.440	131.15	0.0001
IBWT variable and number of EGSs	1	0.005	2.87	0.09
Age and number of EGSs	4	0.005	0.73	0.57
EGSs section, IBWT variable, and number of EGSs	2	0.003	0.96	0.38
EGSs section, age, and number of EGSs	8	0.008	0.60	0.77
IBWT variable, age, and number of EGSs	4	0.008	1.20	0.32
EGSs section, IBWT variable, age, and number of EGSs	8	0.008	0.60	0.78
Residual	311	0.522
Total	340	1
EGSs section and number of EGSs	2	0.440	142.31	0.0001
IBWT variable and number of EGSs	1	0.005	3.12	0.08
Education level and number of EGSs	4	0.025	4.03	0.003
EGSs section, IBWT variable, and number of EGSs	2	0.003	0.91	0.39
EGSs section, education level, and number of EGSs	8	0.022	1.78	0.08
IBWT variable, education level, and number of EGSs	4	0.009	1.38	0.24
EGSs section, IBWT variable, education level, and number of EGSs	7	0.014	1.25	0.28
Residual	312	0.483
Total	340	1
EGSs section and number of EGSs	2	0.440	142.96	0.0001
IBWT variable and number of EGSs	1	0.005	3.13	0.08
Occupation and number of EGSs	16	0.005	2.08	0.009
EGSs section, IBWT variable, and number of EGSs	2	0.002	0.72	0.49
EGSs section, occupation, and number of EGSs	21	0.039	1.19	0.25
IBWT variable, occupation, and number of EGSs	8	0.017	1.38	0.19
EGSs section, IBWT variable, occupation, and number of EGSs	7	0.010	0.89	0.52
Residual	283	0.436
Total	340	1
EGSs section and number of EGSs	2	0.440	132.75	0.0001
IBWT variable and number of EGSs	1	0.005	2.91	0.09
Income class and number of EGSs	5	0.011	1.32	0.25
EGSs section, IBWT variable, and number of EGSs	2	0.003	1.05	0.35
EGSs section, income class, and number of EGSs	6	0.006	0.57	0.76
IBWT variable, income class, and number of EGSs	4	0.006	0.93	0.45
EGSs section, IBWT variable, income class, and number of EGSs	4	0.004	0.62	0.66
Residual	316	0.524
Total	340	1
* Df = degrees of freedom.
** R2 = coefficient of determination.
*** F = F value from permutation.

## Sheet: Table E. Posthoc-Education; EGS
Table E. Results of post-hoc test for the education level variable and the number of EGSs per section.
Interactions	Df*	F**	R2***	p-value	p-value (adjusted)****
Higher education and elementary school education	1	0.19	0.001	0.68	1
Higher education and illiterate	1	0.77	0.006	0.40	1
Higher education and postgraduate degree	1	0.75	0.007	0.43	1
Higher education and high school education	1	5.57	0.05	0.03	0.33
Elementary school education and illiterate	1	1.92	0.009	0.18	1
Elementary school education and postgraduate degree	1	0.49	0.003	0.54	1
Elementary school education and high school education	1	8.44	0.04	0.004	0.04
Illiterate and postgraduate degree	1	1.84	0.03	0.19	1
Illiterate and high school education	1	2.27	0.03	0.14	1
Postgraduate degree and high school education	1	5.75	0.13	0.02	0.23
* Df = degrees of freedom.
** R2 = coefficient of determination.
*** F = F value from permutation.
**** P-value (adjusted) = p-value adjustment using Bonferroni correction from the PERMANOVA result.

## Sheet: Table F. Posthoc-Occupation 
Table F. Results of post-hoc test for the occupation variable and the number of EGSs per section.
Interactions	Df*	F**	R2***	p-value	p-value (adjusted)****
Salesperson and farmer	1	4.30	0.02	0.04	1
Salesperson and homemaker	1	6.03	0.23	0.03	1
Salesperson and retired	1	2.90	0.05	0.10	1
Salesperson and teacher	1	8.28	0.41	0.02	1
Salesperson and fisherman	1	8.19	0.13	0.01	1
Salesperson and unemployed	1	5.04	0.34	0.07	1
Salesperson and student	1	6.14	0.47	0.07	1
Salesperson and community health agent	1	0.80	0.14	0.62	1
Salesperson and seamstress	1	1.62	0.24	0.30	1
Salesperson and public servant	1	8.56	0.55	0.07	1
Salesperson and driver	1	11.17	0.61	0.04	1
Salesperson and general services	1	1.87	0.15	0.26	1
Salesperson and manicure	1	7.11	0.64	0.17	1
Salesperson and self-employed	1	6.88	0.58	0.05	1
Salesperson and market trader	1	2.98	0.37	0.28	1
Salesperson and electronics technician	1	2.42	0.38	0.17	1
Farmer and homemaker	1	0.52	0.003	0.50	1
Farmer and retired	1	0.75	0.003	0.39	1
Farmer and teacher	1	0.75	0.004	0.45	1
Farmer and fisherman	1	3.85	0.02	0.05	1
Farmer and unemployed	1	0.15	0.0009	0.73	1
Farmer and student	1	0.82	0.005	0.45	1
Farmer and community health agent	1	0.02	0.0001	1.00	1
Farmer and seamstress	1	0.03	0.0002	1.00	1
Farmer and public servant	1	1.29	0.007	0.31	1
Farmer and driver	1	1.86	0.01	0.21	1
Farmer and general services	1	0.62	0.004	0.49	1
Farmer and manicure	1	1.58	0.009	0.36	1
Farmer and self-employed	1	0.65	0.004	0.54	1
Farmer and market trader r	1	0.23	0.001	0.76	1
Farmer and electronics technician	1	0.12	0.0007	0.84	1
Homemaker and retired	1	1.35	0.02	0.26	1
Homemaker and teacher	1	0.09	0.004	0.83	1
Homemaker and fisherman	1	0.21	0.003	0.69	1
Homemaker and unemployed	1	0.007	0.0003	1.00	1
Homemaker and student	1	0.28	0.01	0.71	1
Homemaker and community health agent	1	0.15	0.009	0.74	1
Homemaker and seamstress	1	0.008	0.0005	1.00	1
Homemaker and public servant	1	0.60	0.03	0.51	1
Homemaker and driver	1	1.03	0.05	0.34	1
Homemaker and general services	1	1.42	0.06	0.26	1
Homemaker and manicure	1	1.27	0.07	0.39	1
Homemaker and self-employed	1	0.33	0.02	0.61	1
Homemaker and market trader	1	0.05	0.003	0.88	1
Homemaker and electronics technician	1	0.03	0.002	1.00	1
Retired and teacher	1	1.49	0.03	0.22	1
Retired and fisherman	1	5.32	0.05	0.02	1
Retired and unemployed	1	0.52	0.009	0.54	1
Retired and student	1	1.31	0.03	0.29	1
Retired and community health agent	1	0.001	0.00003	1.00	1
Retired and seamstress	1	0.12	0.002	0.72	1
Retired and public servant	1	1.89	0.04	0.18	1
Retired and driver	1	2.56	0.05	0.11	1
Retired and general services	1	0.14	0.003	0.74	1
Retired and manicure	1	1.88	0.04	0.29	1
Retired and self-employed	1	0.98	0.02	0.38	1
Retired and market trader	1	0.44	0.009	0.48	1
Retired and electronics technician	1	0.23	0.005	0.55	1
Teacher and fisherman	1	0.0007	0.00001	1.00	1
Teacher and unemployed	1	0.12	0.009	0.79	1
Teacher and student	1	0.11	0.01	0.88	1
Teacher and community health agent	1	0.28	0.03	0.76	1
Teacher and seamstress	1	0.06	0.007	0.87	1
Teacher and public servant	1	0.36	0.03	0.59	1
Teacher and driver	1	0.76	0.06	0.48	1
Teacher and general services	1	2.08	0.12	0.20	1
Teacher and manicure	1	1.40	0.15	0.52	1
Teacher and self-employed	1	0.24	0.03	0.83	1
Teacher and market trader	1	0.006	0.0007	1.00	1
Teacher and electronics technician	1	0.004	0.0005	1.00	1
Fisherman and unemployed	1	0.17	0.003	0.71	1
Fisherman and student	1	0.10	0.002	0.83	1
Fisherman and community health agent	1	0.36	0.007	0.64	1
Fisherman and seamstress	1	0.07	0.001	0.90	1
Fisherman and public servant	1	0.32	0.006	0.63	1
Fisherman and driver	1	0.65	0.01	0.47	1
Fisherman and general services	1	2.77	0.04	0.12	1
Fisherman and manicure	1	1.02	0.02	0.51	1
Fisherman and self-employed	1	0.16	0.003	0.76	1
Fisherman and market trader	1	0.004	0.00007	1.00	1
Fisherman and electronics technician	1	0.002	0.00004	1.00	1
Unemployed and student	1	0.31	0.03	0.67	1
Unemployed and community health agent	1	0.09	0.01	0.87	1
Unemployed and seamstress	1	0.002	0.0002	1.00	1
Unemployed and public servant	1	0.64	0.07	0.51	1
Unemployed and driver	1	1.12	0.11	0.43	1
Unemployed and general services	1	0.91	0.07	0.34	1
Unemployed and manicure	1	1.43	0.19	0.48	1
Unemployed and self-employed	1	0.42	0.06	0.67	1
Unemployed and market trader	1	0.07	0.010	0.86	1
Unemployed and electronics technician	1	0.04	0.007	1.00	1
Student and community health agent	1	0.27	0.06	0.60	1
Student and seamstress	1	0.12	0.03	0.80	1
Student and public servant	1	0.03	0.006	1.00	1
Student and driver	1	0.15	0.03	0.81	1
Student and general services	1	1.82	0.15	0.23	1
Student and manicure	1	0.58	0.16	1.00	1
Student and self-employed	1	0.03	0.006	1.00	1
Student and market trader	1	0.02	0.004	1.00	1
Student and electronics technician	1	0.01	0.004	1.00	1
Community health agent and seamstress	1	0.02	0.008	1.00	1
Community health agent and public servant	1	0.44	0.10	0.60	1
Community health agent and driver	1	0.66	0.14	0.53	1
Community health agent and general services	1	0.04	0.005	0.95	1
Community health agent and manicure	1	0.33	0.25	1.00	1
Community health agent and self-employed	1	0.24	0.11	1.00	1
Community health agent and market trader	1	0.08	0.04	1.00	1
Community health agent and electronics technician	1	0.04	0.04	1.00	1
Seamstress and public servant	1	0.25	0.06	0.60	1
Seamstress and driver	1	0.43	0.10	0.60	1
Seamstress and general services	1	0.26	0.03	0.86	1
Seamstress and manicure	1	0.33	0.25	1.00	1
Seamstress and self-employed	1	0.15	0.07	1.00	1
Seamstress and market trader	1	0.02	0.01	1.00	1
Seamstress and electronics technician	1	0.01	0.01	1.00	1
Public servant and driver	p	0.05	0.008	1.00	1
Public servant and general services	1	2.69	0.21	0.20	1
Public servant and manicure	1	0.60	0.17	1.00	1
Public servant and self-employed	1	2.70E-17	6.75E-18	1.00	1
Public servant and market trader	1	0.08	0.02	0.60	1
Public servant and electronics technician	1	0.07	0.02	1.00	1
Driver and general services	1	3.69	0.27	0.10	1
Driver and manicure	1	0.56	0.16	1.00	1
Driver and self-employed	1	0.05	0.01	1.00	1
Driver and market trader	1	0.20	0.05	0.80	1
Driver and electronics technician	1	0.20	0.06	1.00	1
General services and manicure	1	2.74	0.28	0.23	1
General services and self-employed	1	1.71	0.18	0.36	1
General services and market trader	1	0.71	0.08	0.53	1
General services and electronics technician	1	0.45	0.06	0.65	1
Manicure and self-employed	1	3	0.75	0.67	1
Manicure and market trader	1	0.33	0.25	1.00	1
Manicure and electronics technician	1	NA*****	1.00	NA
Self-employed and market trader	1	0.06	0.03	1.00	1
Self-employed and electronics technician	1	0.33	0.25	1.00	1
Market trader and electronics technician	1	5.46E-17	5.46E-17	1.00	1
* Df = degrees of freedom.
** R2 = coefficient of determination.
*** F = F value from permutation.
**** P-value (adjusted) = p-value adjustment using Bonferroni correction from the PERMANOVA result.
***** NA = No value available.

## Sheet: Table G. EGS and LULC
Table G. Number of EGS classes and number of EGSs per LULC class as perceived by the riverside community interviewed living near reservoirs receiving and receiving IBWT.
Number of EGS classes
	Receives IBWT		Does not receive IBWT		Total
LULC	Number of EGSs	Percentage (%)	Number of EGSs	Percentage (%)	Number of EGSs	Percentage (%)
Water	12	41.38	16	55.17	16	55.17
Aquaculture	1	3.45	3	10.34	3	10.34
Floodplain	10	34.48	2	6.90	10	34.48
Forest formation	11	37.93	15	51.72	16	55.17
Land use mosaic	8	27.59	7	24.14	8	27.59
Bare land	1	3.45	1	3.45	1	3.45
Built-up area	1	3.45	1	3.45	1	3.45
Number of EGSs
Water	501	40.50	356	28.78	857	69.28
Aquaculture	1	0.08	5	0.40	6	0.49
Floodplain	36	2.91	6	0.49	42	3.40
Forest formation	57	4.61	56	4.53	113	9.14
Land use mosaic	111	8.97	95	7.68	206	16.65
Bare land	1	0.08	3	0.24	4	0.32
Built-up area	6	0.49	3	0.24	9	0.73

## Sheet: Table H. PERMANOVA-EGS and LULC
Table H. Results of the PERMANOVA statistical test on the interaction between the IBTW variable (reservoir receiving and not receiving IBWT), land use and land cover (LULC), and the number of EGSs per section.
Interactions	Df*	R2**	F***	p-value
Provisioning and IBWT variable	1	0.001	2.08	0.16
Provisioning and LULC	6	0.68	168.62	0.0001
IBWT variable and LULC	6	0.007	1.67	0.12
Residual	470	0.32
Total	483	1
Regulation and maintenance and IBWT variable	1	0.012	8.07	0.003
Regulation and maintenance and LULC	6	0.30	34.20	0.0002
IBWT variable and LULC	6	0.006	0.74	0.52
Residual	470	0.68
Total	483	1
Cultural and IBWT variable	1	0.01	7.37	0.006
Cultural and LULC	6	0.11	10.13	0.0002
IBWT variable and LULC	6	0.002	0.22	0.95
Residual	470	0.87
Total	483	1
* Df = degrees of freedom.
** R2 = coefficient of determination.
*** F = F value from permutation.

## Sheet: Table I. Posthoc, EGS and LULC
Table I. Results of the post-hoc test for the number of provisioning, regulation and maintenance, and cultural services per LULC.
Provisioning service
Interactions	Df*	F**	R2***	p-value	p-value (adjusted)****
Water and land use mosaic	1	522.49	0.59	0.001	0.02
Water and forest formation	1	376.19	0.58	0.001	0.02
Water and floodplain	1	130.00	0.36	0.001	0.02
Water and aquaculture	1	34.90	0.14	0.001	0.02
Water and bare land	1	31.57	0.13	0.001	0.02
Water and built-up area	1	71.06	0.25	0.001	0.02
Land use mosaic and forest formation	1	78.51	0.26	0.001	0.02
Land use mosaic and floodplain	1	2.53	0.01	0.14	1
Land use mosaic and aquaculture	1	13.25	0.08	0.003	0.06
Land use mosaic and bare land	1	28.72	0.15	0.001	0.02
Land use mosaic and built-up area	1	64.65	0.28	0.001	0.02
Forest formation and floodplain	1	10.85	0.10	0.005	0.1
Forest formation and aquaculture	1	0.02	0.0002	1	1
Forest formation and bare land	1	1.45	0.02	0.30	1
Forest formation and built-up area	1	3.26	0.04	0.09	1
Floodplain and aquaculture	1	1.9	0.05	0.17	1
Floodplain and bare land	1	5.37	0.13	0.05	1
Floodplain and built-up area	1	12.16	0.23	0.001	0.02
Aquaculture and bare land	1	3.2	0.29	0.23	1
Aquaculture and built-up area	1	7.8	0.38	0.05	0.92
Bare land and built-up area	1	NA***	NA	NA	NA
Regulation and maintenance service
Interactions	DF	F	R2	p-value	p-value (adjusted)
Water and land use mosaic	1	0.26	0.0007	0.71	1
Water and forest formation	1	107.61	0.28	0.001	0.02
Water and floodplain	1	0.93	0.004	0.50	1
Water and aquaculture	1	11.81	0.05	0.02	0.38
Water and bare land	1	40.99	0.17	0.002	0.04
Water and built-up area	1	0.67	0.003	0.66	1
Land use mosaic and forest formation	1	95.97	0.30	0.001	0.02
Land use mosaic and floodplain	1	0.60	0.003	0.68	1
Land use mosaic and aquaculture	1	16.30	0.09	0.006	0.13
Land use mosaic and bare land	1	58.07	0.27	0.001	0.02
Land use mosaic and built-up area	1	0.60	0.004	0.65	1
Forest formation and floodplain	1	25.88	0.20	0.001	0.02
Forest formation and aquaculture	1	0.72	0.01	0.46	1
Forest formation and bare land	1	0.17	0.002	0.74	1
Forest formation and built-up area	1	7.46	0.09	0.01	0.25
Floodplain and aquaculture	1	17.37	0.31	0.008	0.17
Floodplain and bare land	1	125.05	0.78	0.001	0.02
Floodplain and built-up area	1	0.26	0.006	1	1
Aquaculture and bare land	1	3.20	0.29	0.20	1
Aquaculture and built-up area	1	7.80	0.38	0.04	0.86
Bare land and built-up area	1	1.53E+18	1	0.001	0.02
Cultural service
Interactions	Df	F	R2	p-value	p-value (adjusted)
Water and land use mosaic	1	43.56	0.10	0.001	0.02
Water and forest formation	1	3.54	0.01	0.08	1
Water and floodplain	1	5.31	0.02	0.03	0.56
Water and aquaculture	1	2.63	0.01	0.09	1
Water and bare land	1	1.75	0.008	0.20	1
Water and built-up area	1	2.77	0.01	0.13	1
Land use mosaic and forest formation	1	17.30	0.07	0.001	0.02
Land use mosaic and floodplain	1	2.73	0.01	0.13	1
Land use mosaic and aquaculture	1	5.00	0.003	0.70	1
Land use mosaic and bare land	1	0.33	0.002	1	1
Land use mosaic and built-up area	1	78.51	0.32	0.001	0.02
Forest formation and floodplain	1	1.17	0.01	0.31	1
Forest formation and aquaculture	1	1.87	0.02	0.28	1
Forest formation and bare land	1	1.24	0.02	0.43	1
Forest formation and built-up area	1	10.29	0.12	0.01	0.22
Floodplain and aquaculture	1	0.71	0.02	0.571	1
Floodplain and bare land	1	0.47	0.01	0.692	1
Floodplain and built-up area	1	15.92	0.28	0.003	0.06
Aquaculture and bare land	1	NA	NA	NA	NA
Aquaculture and built-up area	1	1.27E+17	1	0.001	0.02
Bare land and built-up area	1	1.53E+18	1	0.001	0.02
* Df = degrees of freedom.
** R2 = coefficient of determination.
*** F = F value from permutation.
**** P-value (adjusted) = p-value adjustment using Bonferroni correction from the PERMANOVA result.
***** NA = No value available.

## Sheet: Table J. EGSsection and IBWT
Table J. Number of EGSs per section and LULC as perceived by the riverside community living near a reservoir that receives and does not receive IBWT.
EGSs Section	LULC and EGS class	Receives IBWT	Percentage (%)	Does not receive IBWT	Percentage (%)
Provisioning	Water
	Groundwater (and subsurface) for drinking	NA*	NA	1	0.08
	Groundwater (and subsurface) used as a material for hygiene	NA	NA	1	0.08
	Groundwater (and subsurface) used as a material for irrigation	NA	NA	1	0.08
	Surface water for drinking	164	13.26	106	8.57
	Surface water used as a material for hygiene	109	8.81	87	7.03
	Surface water used as a material for irrigation	56	4.53	43	3.48
	Wild aquatic animals used for nutritional purposes	97	7.84	65	5.25
	Aquaculture
	Animals reared by in-situ aquaculture for nutritional purposes	NA	NA	3	0.24
	Floodplain
	Surface water used as a material for hygiene	2	0.16	NA	NA
	Surface water used as a material for irrigation	1	0.08	NA	NA
	Animals reared by in-situ aquaculture for nutritional purposes	1	0.08	1	0.08
	Wild aquatic animals used for nutritional purposes	1	0.08	NA	NA
	Terrestrial animals reared for nutritional purposes	1	0.08	NA	NA
	Cultivated terrestrial plants grown for nutritional purposes	22	1.78	5	0.40
	Forest formation
	Wild aquatic animals used for nutritional purposes	NA	NA	1	0.08
	Wild terrestrial animals used for nutritional purposes	NA	NA	2	0.16
	Fibers and other materials from wild plants for direct use or processing	3	0.24	2	0.16
	Wild terrestrial plants used as a source of energy	9	0.73	3	0.24
	Wild terrestrial plants used for medicinal purposes	2	0.16	7	0.57
	Cultivated terrestrial plants grown for nutritional purposes	1	0.08	NA	NA
	Wild terrestrial plants used for nutrition	NA	NA	2	0.16
	Land use mosaic
	Terrestrial animals reared for nutritional purposes	21	1.70	17	1.37
	Cultivated terrestrial plants grown for nutritional purposes	74	5.98	70	5.66
Regulation and maintenance	Water
	Hydrological cycle and water flow regulation	2	0.16	4	0.32
	Dilution by freshwater ecosystems	1	0.08	1	0.08
	Maintaining nursery populations and habitats	3	0.24	5	0.40
	Aquaculture
	Hydrological cycle and water flow regulation	1	0.08	1	0.08
	Maintaining nursery populations and habitats	NA	NA	1	0.08
	Floodplain
	Hydrological cycle and water flow regulation	1	0.08	NA	NA
	Forest formation
	Hydrological cycle and water flow regulation	3	0.24	6	0.49
	Control of erosion rates	2	0.16	4	0.32
	Maintaining nursery populations and habitats	8	0.65	8	0.65
	Wind protection	x	x	1	0.08
	Regulation of temperature and humidity, including ventilation and transpiration	12	0.97	13	1.05
	Land use mosaic
	Hydrological cycle and water flow regulation	1	0.08	3	0.24
	Weathering processes and their effect on soil quality	2	0.16	1	0.08
	Maintaining nursery populations and habitats	1	0.08	2	0.16
	Bare land
	Hydrological cycle and water flow regulation	1	0.08	3	0.24
Cultural	Water
	Activities promoting health, recuperation, or enjoyment through active or immersive interactions	12	0.97	4	0.32
	Activities promoting health, recuperation, or enjoyment through passive or observational interactions	2	0.16	1	0.08
	Aesthetic experience	13	1.05	4	0.32
	Culture or heritage	NA	NA	1	0.08
	Abiotic characteristics of nature that enable active or passive physical and experiential interactions	41	3.31	31	2.51
	Financial security	1	0.08	1	0.08
	Floodplain
	Activities promoting health, recuperation, or enjoyment through active or immersive interactions	4	0.32	NA	NA
	Activities promoting health, recuperation, or enjoyment through passive or observational interactions	1	0.08	NA	NA
	Aesthetic experience	2	0.16	NA	NA
	Forest formation
	Activities promoting health, recuperation, or enjoyment through active or immersive interactions	4	0.32	1	0.08
	Activities promoting health, recuperation, or enjoyment through passive or observational interactions	2	0.16	1	0.08
	Aesthetic experience	11	0.89	4	0.32
	Sacred or religious meaning	NA	NA	1	0.08
	Land use mosaic
	Activities promoting health, recuperation, or enjoyment through active or immersive interactions	4	0.32	1	0.08
	Activities promoting health, recuperation, or enjoyment through passive or observational interactions	2	0.16	1	0.08
	Financial security	6	0.49	NA	NA
	Built-up area
	Activities promoting health, recuperation, or enjoyment through active or immersive interactions	6	0.49	3	0.24

[truncated: 1 more sheets: Table K. EGS, SDGs and IBWT]
